# Supplementary material for: Health crisis within a crisis: Effect of COVID-19 on STI services for young adults in Lusaka, Zambia
Source: PLOS Glob Public Health. 2025 Jul 3;5(7):e0004891. doi: 10.1371/journal.pgph.0004891 (PMC12225784; doi:10.1371/journal.pgph.0004891)
Supplement: S3 Data — (XLSX) [file pgph.0004891.s003.xlsx]

## Sheet: OPD Data
Anonymized OPD Data from 2019 to 2021
Year	Period	OPD First Attendance Male below 15	OPD First Attendance Female below 15	OPD First Attendance Male above 15	OPD First Attendance Female above 15	OPD Revisits Male below 15	OPD Revisits Female below 15	OPD Revisits Male above 15	OPD Revisits Female above 15	STI Cases Males	STI Cases Female	COVID-19 Screening	COVID-19 Confirmed
2019	Pre COVID-19	3571	4492	3572	4888	895	1422	683	975	0	204	0	0
2019	Pre COVID-19	6288	6341	6401	7614	3800	4082	2254	2457	169	257	0	0
2019	Pre COVID-19	4982	5090	7064	7841	2419	2725	2474	2275	82	157	0	0
2019	Pre COVID-19	4793	5105	6829	7561	2039	2423	2212	2396	89	207	0	0
2019	Pre COVID-19	5834	7220	6014	7040	1999	2218	1561	1726	94	191	0	0
2019	Pre COVID-19	6954	7911	5595	6990	3599	3521	2833	3107	187	253	0	0
2019	Pre COVID-19	6210	7238	7147	8425	3332	3310	2538	2871	138	239	0	0
2020	Pre COVID-19	5731	6221	5153	6636	2363	2882	2418	2821	129	238	0	0
2020	COVID-19 First Wave	4915	5668	5128	6541	2659	2290	2590	3143	93	174	0	0
2020	COVID-19 First Wave	4451	5378	6230	7768	2366	2618	3082	5302	131	228	11	11
2020	COVID-19 First Wave	2527	3437	2022	2940	1018	1260	935	1066	69	145	20	20
2020	COVID-19 First Wave	3064	3599	3078	3742	1833	1827	1756	2137	105	199	314	100
2020	COVID-19 First Wave	1707	2048	2101	2854	841	898	996	1107	73	98	167	61
2020	COVID-19 First Wave	2096	2746	3026	3721	1160	1615	1205	1350	112	232	1305	256
2020	COVID-19 First Wave	2665	3196	2752	3463	1153	1704	1343	1930	62	166	2118	403
2020	COVID-19 First Wave	2891	3004	3135	4342	1040	1258	1347	1791	75	179	881	22
2020	COVID-19 Second Wave	3524	3956	3706	5385	1272	1822	1499	1963	126	210	557	26
2020	COVID-19 Second Wave	2770	2866	2737	4347	516	591	401	568	87	136	391	5
2020	COVID-19 Second Wave	2535	2279	3514	4396	1160	1317	2166	2844	41	93	934	10
2021	COVID-19 Second Wave	2602	2931	2736	3562	1258	1264	1396	1764	93	189	261	30
2021	COVID-19 Second Wave	2238	2302	2985	2865	762	884	1668	1448	31	96	595	70
2021	COVID-19 Second Wave	1546	1822	2680	2952	982	962	2022	1779	93	158	5631	110
2021	COVID-19 Second Wave	1714	2073	3466	3912	1017	1081	1930	1833	66	124	4767	37
2021	COVID-19 Second Wave	2791	2985	4916	5742	1041	1148	1407	1500	143	176	7105	251
The data was collected from OPD visits from 2019 to 2021 segregating males and females for STIs, below and above 15 years for attendance and total numbers for COVID-19
